# Supplementary material for: Cross-Cultural Adaptation and Validation of the Perceptions of Empowerment in Midwifery Scale in the Spanish Context (PEMS-e)
Source: Healthcare (Basel). 2023 May 18;11(10):1464. doi: 10.3390/healthcare11101464 (PMC10218177; doi:10.3390/healthcare11101464)
Supplement: Supplementary file 1 [file healthcare-11-01464-s001.zip]

Archive with 6 entries (5 files):
- healthcare-2350891-supplementary/
- healthcare-2350891-supplementary/Table S1 Studies using the PEMS and PEMS-R scales.pdf
- healthcare-2350891-supplementary/Table S2  Scores of Face validity.pdf
- healthcare-2350891-supplementary/Table S3 Measure of Sampling Adequacy of the EFA with 22 items.pdf
- healthcare-2350891-supplementary/Table S4 Measure of Sampling Adequacy of the EFA with 17 items.pdf
- healthcare-2350891-supplementary/Table S5 Final Spanish Version of Perceptions of Empowerment in Midwifery Scale (PEMS-e).pdf
